# Supplementary material for: Flavone and Hydroxyflavones Are Ligands That Bind the Orphan Nuclear Receptor 4A1 (NR4A1)
Source: Int J Mol Sci. 2023 May 2;24(9):8152. doi: 10.3390/ijms24098152 (PMC10179475; doi:10.3390/ijms24098152)
Supplement: Supplementary file 1 [file ijms-24-08152-s001.zip]

Archive with 1 entries (1 files):
- ijms-2372626-supplementary.pdf
